# Supplementary material for: Telerehabilitation and Its Impact Following Stroke: An Umbrella Review of Systematic Reviews
Source: J Clin Med. 2024 Dec 26;14(1):50. doi: 10.3390/jcm14010050 (PMC11721391; doi:10.3390/jcm14010050)
Supplement: Supplementary file 1 [file jcm-14-00050-s001.zip]

Archive with 9 entries (9 files):
- Graph S1.jpg
- Graph S2.jpg
- PRISMA Checklist.pdf
- Table S1 and S2 Search detail.pdf
- Table S3 overlapping of Primary studies v2.xlsx
- Table S4 Excluded studies.pdf
- Table S5 Characteristics of the included reviews.pdf
- Table S6 Methodological quality of SRs.pdf
- Table S7 findings of the Umbrella review.pdf
