# Supplementary material for: Telerehabilitation and Its Impact Following Stroke: An Umbrella Review of Systematic Reviews
Source: J Clin Med. 2024 Dec 26;14(1):50. doi: 10.3390/jcm14010050 (PMC11721391; doi:10.3390/jcm14010050)
Supplement: Supplementary file 1 [file jcm-14-00050-s001.zip › Table S3 overlapping of Primary studies v2.xlsx]

## Sheet: Overlap
Primary studies	Systematic review
	laver et al. 2020	Sharififar et al. 2023	Tchero et al. 2018	Ostrowaska et al. 2021	Chen et al. 2015	Su et al. 2023	Appleby et al. (2019)	Johansson and Wild (2011)	Alayat et al. 2022	Deshmukh and Madhavan (2023)	Sarfo et al. (2018)	Schroder et al. (2018)	Hao et al. (2023)	Lazem et al. (2023)	Saragih et al. (2022)	Bok et al. (2023)	Tarihoran et al. (2023)	Rintala et al. (2019)	Zhou et al. (2018)	Rintala et al. (2023)	Szeto et al. 2023	Qin et al. (2022)	Toh et al. (2022)	Nascimento et al. (2022)	Coupar et al. (2012)	Lombardo & Islam (2023)	Everard et al. (2021)	Hwang et al. (2021)
Bishop et al. (2014)	∆
Bizovicar et al. (2017)	∆
Boter (2004)	∆				∆			∆
Carey et al. (2007)	∆						∆				∆
Chen et al.(2017)	∆	∆	∆				∆		∆	∆	∆				∆		∆	∆				∆					∆
Chumbler et al. (2012)	∆	∆	∆		∆		∆				∆				∆			∆				∆					∆	∆
Cramer et al. (2019)	∆	∆		∆										∆		∆							∆	∆
Deng et al. (2012)	∆						∆			∆	∆
Forducey et al. (2012)	∆		∆		∆		∆
Huijgen et al. (2008)	∆		∆		∆		∆	∆			∆																∆
Kirkness et al. (2017)	∆
Lin et al. (2014)	∆		∆		∆		∆		∆	∆	∆	∆	∆		∆			∆									∆
Llorens et al. (2015)	∆				∆		∆		∆	∆		∆	∆	∆		∆	∆										∆
Mayo et al. (2008)	∆		∆		∆
Meltzer et al. (2018)	∆
Piron et al. (2008)	∆		∆		∆		∆				∆		∆											∆	∆
Piron et al. (2009)	∆		∆		∆		∆	∆			∆		∆	∆				∆					∆	∆	∆		∆
Rochette et al. ( 2013)	∆
Saal et al. (2015)	∆
Smith et al. (2012)	∆		∆		∆
Vauth et al. (2016)	∆
Wan et al. (2016)	∆																	∆
Benvenuti et al. (2014)		∆									∆
Gauthier et al. (2021)		∆
Redzun et al. (2012)		∆	∆		∆						∆							∆
Smith et al. (2020)		∆
Boter et al. (2014)			∆
Van der Berg et al. (2016)			∆						∆		∆							∆
Llorens et al. (2014)			∆								∆
Linder et al. (2015)			∆													∆											∆
Wolf et al. (2015)			∆								∆					∆											∆
Wu et al. (2020)				∆		∆			∆	∆							∆
Burgos et al. (2020)				∆					∆											∆							∆
Chen et al. (2021)						∆			∆	∆			∆				∆
Salgueiro et al. (2022)a						∆			∆											∆
Salgueiro et al. (2022)b						∆			∆
Lee et al. (2022)						∆								∆
Junata et al. (2021)						∆			∆
Jarbandhan et al. (2022)						∆
Marques-Sule et al. (2021)						∆
Chen et al. (2020)						∆																∆
Chumbler et al. (2015)							∆				∆						∆									∆		∆
Kizony et al. (2013)							∆
Krpic et al. (2013)							∆		∆			∆	∆
Grant et al. (2002)								∆
Cikajlo et al. (2012)									∆			∆
Vloothuis et al. (2019)									∆											∆
Saywell et al. (2021)									∆								∆										∆
Pedreira da Fonseca et al. (2017)											∆
Choi et al. (2016)											∆									∆							∆
Paul et al. (2016)											∆								∆	∆	∆
Chaiyawat and Kulkantrakorn, (2012)											∆
Johnson et al. (2020)													∆			∆
Jonsdottir et al. (2021)													∆
Piron et al. (2006)													∆
Yang et al. (2022)														∆									∆
Adie et al. (2017)														∆		∆											∆
Ballester et al. (2017)														∆				∆					∆				∆
Zondervan et al. (2016)														∆		∆							∆				∆
Hernandez et al. (2022)														∆
Grau-Pellicer et al. (2020)															∆					∆	∆
Huijbregts et al. (2009)															∆		∆											∆
Kotzian et al. (2019)															∆
Hsieh (2019)																∆
Standen et al. (2017)																∆		∆					∆				∆
Lemmens et al. (2014)																∆
Li et al. (2020)																	∆
Oh et al. (2019)																	∆
Ada et al. (2003)																		∆
Emmerson et al. (2017)																		∆			∆		∆				∆
Moore et al. (2015)																		∆
Ninjenhuis et al. (2017)																		∆									∆
Jang & Jang (2016)																			∆	∆	∆
Chung et al. (2020)																					∆
Kamal et al. (2020)																					∆
Kang et al. (2019)																					∆
Kamal et al. (2015)																					∆
Prokopenko et al. (2013)																					∆
Kamwesiga et al. (2018)																					∆
Pandian et al. (2015)																						∆
Asano et al. (2021)																						∆
Saadatnia wt al. (2020)																							∆
Asano et al. (2018)																											∆
Dettmers et al. (2013)																											∆
Golla et al. (2018)																											∆
Rand et al. (2017)																											∆
Zondervan et al. (2015)																											∆
	22	7	15	3	11	9	13	4	14	6	18	4	9	9	6	10	9	13	2	7	10	5	8	3	2	1	22	3
N= 245 ( all included studies involve double counting)
r= 87 (included primary studies)
c= 28(Included systematic reviews)
𝐶𝐶𝐴= 𝑁−𝑟/ 𝑟*𝑐−𝑟	CCA= 245-87/ 87*28-87=0.067
CCA=0,067 (slight overlap)
